# Supplementary material for: Relating excitatory and inhibitory neurochemicals to visual perception: A magnetic resonance study of occipital cortex between migraine events
Source: PLoS One. 2019 Jul 10;14(7):e0208666. doi: 10.1371/journal.pone.0208666 (PMC6619596; doi:10.1371/journal.pone.0208666)
Supplement: S1 Dataset — (XLSX) [file pone.0208666.s001.xlsx]

## Sheet: VC_Tissue_Corrected_GABA_to_con
Group	MA/MO	days post migraine	Age	Age onset	Number of attacks last year	Days post-migraine	MIDAS total	MIDAS grade	Number of migraine days in the last 3 months	Pain rating	Gray Matter Fraction	White Matter Fraction	CSF Fraction	GABA + / water (iu)	Editted Glx/water (iu)	GABA/GLX	Binocular rivalry Median Percept Duration
Migraine	MA	20	27	13	12	20	18	3	3	7	0.639	0.24793	0.11307	3.5537	1.604	2.21552	2.15075
Migraine	MA	60	42	16	4	60	2	1	1	5	0.61907	0.2604	0.12053	3.8054	1.5389	2.47281	2.86975
Migraine	MA	30	37	7	16	30	12	3	9	8	0.7232	0.24607	0.030733	3.6759	1.4469	2.54053	2.85905
Migraine	MA	40	31	10	3	40	2	1	1	8	0.61833	0.29673	0.084933	3.7225	1.7767	2.09518	3.0628
Migraine	MA	14	25	15	15	7	16	3	8	8	0.77013	0.19827	0.0316	3.3465	1.5132	2.21154	1.26753
Migraine	MA	7	21	16	6	7	3	1	1	4	0.69893	0.25667	0.0444	3.2268	1.4398	2.24114	1.39125
Migraine	MA	14	33	17	9	14	52	4	18	10	0.65847	0.19873	0.1428	3.6704	1.7278	2.12432	1.71818
Migraine	MA	6	30	14	12	6	17	3	6	6	0.659	0.24053	0.10047	3.2604	1.5332	2.12653	1.9444
Migraine	MA	7	33	16	30	7	13	3	8	8	0.67487	0.2278	0.097333	3.1634	1.7882	1.76904	2.04785
Migraine	MO	25	20	15	5	25	2	1	1	8	0.60893	0.27527	0.1158	3.3215	1.6158	2.05564	1.77937
Migraine	MO	2	22	8	24	2	16	3	6	7	0.73133	0.2162	0.052467	3.17	1.4227	2.22816	1.96252
Migraine	MO	35	30	23	10	35	3	1	6	7	0.7222	0.2554	0.0224	3.0778	1.6322	1.88568	2.28468
Migraine	MO	10	49	10	20	14	9	2	5	4	0.62373	0.20447	0.1718	3.1476	1.5076	2.08782	1.8886
Migraine	MO	14	34	15	10	14	14	3	15	8	0.63293	0.3068	0.060267	3.4042	1.718	1.98149	3.3284
Migraine	MO	5	30	16	50	5	26	4	23	7	0.67727	0.198	0.12473	3.5952	1.7287	2.07971	1.53817
Migraine	MO	21	33	16	13	21	26	4	8	9	0.57993	0.30013	0.11993	3.5831	1.6692	2.1466	1.12437
Control			30								0.62847	0.3042	0.067333	2.4328	2.0675	1.17669	1.5452
Control			26								0.6852	0.21367	0.10113	3.5359	1.9323	1.82989	1.8736
Control			30								0.56207	0.251	0.18693	3.6262	1.644	2.20572	2.0467
Control			29								0.7168	0.2166	0.0666	3.1812	1.5557	2.04487	3.53532
Control			29								0.65747	0.20713	0.1354	3.4211	2.0101	1.70196	1.74681
Control			29								0.617	0.17493	0.20807	3.6688	2.1714	1.6896	2.90342
Control			32								0.62667	0.24393	0.1294	3.0199	2.0376	1.48209	1.8657
Control			34								0.65167	0.21393	0.1344	2.9273	2.4742	1.18313	1.99506
Control			30								0.6746	0.232	0.0934	3.2941	1.8648	1.76646	1.26253
Control			33								0.6084	0.21893	0.17267	3.3137	2.2599	1.4663	1.03462
Control			20								0.64627	0.1686	0.18513	3.5969	1.9165	1.87681	1.91857
Control			20								0.62613	0.28447	0.0894	3.701	1.4068	2.63079	1.61704
Control			25								0.66833	0.23393	0.097733	3.3735	1.7749	1.90067	1.23272
Control			21								0.6777	0.2427	0.0795	3.3699	1.7786	1.89469	1.30415
Control			24								0.61007	0.22833	0.1616	3.3232	1.7924	1.85405	2.77465
Control			22								0.6326	0.2495	0.1179	3.139	1.7519	1.79177	0.99245
